# Supplementary material for: Exploration on the potential efficacy and mechanism of methyl salicylate glycosides in the treatment of schizophrenia based on bioinformatics, molecular docking and dynamics simulation
Source: Schizophrenia (Heidelb). 2024 Jul 17;10(1):64. doi: 10.1038/s41537-024-00484-y (PMC11255270; doi:10.1038/s41537-024-00484-y)
Supplement: Supplementary file 3 — Table S1 Detailed information of PPI network of 160 common targets [file 41537_2024_484_MOESM3_ESM.xlsx]

## Sheet: Sheet1
Table S1 Detailed information of PPI network of 160 common targets
node1	node2	coexpression	experimentally_determined_interaction	database_annotated	automated_textmining	combined_score
ABCA13	SLC35F1	0.062	0	0	0.504	0.515
ABCA13	DAOA	0	0	0	0.416	0.416
ABCA13	KCNV1	0	0	0	0.477	0.477
ABCA13	TXNIP	0	0	0	0.569	0.569
ADCY10	GOLPH3	0	0	0	0.467	0.467
APOE	TREM1	0	0.27	0	0.442	0.575
APOE	CSF1	0	0	0	0.424	0.424
APOE	PPARGC1A	0	0	0	0.459	0.459
APOE	HLA-DRB5	0.06	0	0	0.47	0.48
APOE	CHI3L1	0.088	0	0	0.456	0.482
APOE	VEGFA	0	0	0	0.594	0.594
APOE	OLR1	0	0.125	0	0.642	0.674
APOE	BDNF	0	0	0	0.815	0.815
ATP2B2	PVALB	0.351	0.102	0	0.338	0.581
ATP2B2	SCN1A	0.238	0.116	0	0.295	0.484
ATP2B2	OPCML	0.481	0	0	0.067	0.495
ATP2B2	SLC24A2	0.314	0	0	0.275	0.485
ATP2B2	KCNA1	0.386	0.056	0	0.092	0.428
ATP2B2	SLC25A12	0.062	0	0	0.442	0.454
ATP2B2	GRIN2A	0.291	0.058	0	0.272	0.472
ATP2B2	CAMK2B	0.384	0.056	0	0.166	0.473
ATP2B2	SLC8A3	0.172	0.093	0	0.474	0.571
ATP6V1C1	SEH1L	0.062	0	0.9	0.053	0.903
BCL6	SH3BP5	0	0	0.9	0.075	0.903
BCL6	IGLL5	0	0	0	0.601	0.601
BCL6	FBXO11	0	0.509	0	0.561	0.775
BDNF	PVALB	0.072	0	0	0.692	0.702
BDNF	APOE	0	0	0	0.815	0.815
BDNF	SLC17A6	0.063	0	0	0.509	0.521
BDNF	PPARGC1A	0	0	0	0.56	0.56
BDNF	NPTX2	0.082	0	0	0.44	0.464
BDNF	GJA1	0.087	0	0	0.392	0.421
BDNF	SST	0.065	0	0	0.573	0.584
BDNF	CARTPT	0.082	0	0	0.454	0.477
BDNF	MAP2K1	0	0	0	0.41	0.41
BDNF	SEMA3E	0	0	0	0.468	0.468
BDNF	NEFH	0.082	0	0	0.523	0.543
BDNF	NR4A2	0.062	0	0	0.605	0.613
BDNF	TGFB2	0.103	0	0	0.372	0.412
BDNF	MAPK8	0.049	0	0.9	0.358	0.933
BDNF	GRIN2A	0.081	0	0	0.722	0.734
BDNF	NLGN1	0.089	0	0	0.437	0.466
BDNF	RGS4	0.12	0	0	0.427	0.474
BDNF	DAOA	0	0	0	0.458	0.457
BDNF	VEGFA	0	0	0	0.798	0.799
CAMK2B	MAP2K1	0.062	0	0.5	0.26	0.558
CAMK2B	OPCML	0.306	0	0	0.524	0.656
CAMK2B	PLCB1	0.101	0.061	0.6	0.333	0.744
CAMK2B	ATP2B2	0.384	0.056	0	0.166	0.473
CAMK2B	NLGN1	0.085	0	0	0.5	0.523
CAMK2B	RASGRF1	0.166	0	0.5	0.147	0.613
CAMK2B	GRIN2A	0.177	0.324	0.6	0.457	0.863
CARTPT	SLC17A6	0.303	0	0	0.414	0.574
CARTPT	SST	0.231	0	0	0.493	0.594
CARTPT	BDNF	0.082	0	0	0.454	0.477
CCL20	CSF1	0.072	0	0	0.5	0.516
CCL20	VEGFA	0.065	0	0	0.52	0.532
CCNC	PPARGC1A	0	0	0.6	0.057	0.606
CCNC	RB1	0.088	0.345	0	0.45	0.643
CCNC	FBXW7	0.061	0.27	0.65	0.451	0.85
CDADC1	DCTD	0	0	0	0.756	0.756
CDH12	HS3ST4	0	0	0	0.428	0.428
CEP170	DCTN1	0	0.076	0.72	0.336	0.813
CHI3L1	APOE	0.088	0	0	0.456	0.482
CHI3L1	DAOA	0	0	0	0.415	0.414
CHI3L1	VEGFA	0.062	0	0	0.501	0.511
CSF1	APOE	0	0	0	0.424	0.424
CSF1	IDO1	0	0	0	0.426	0.426
CSF1	TGFB2	0.076	0	0	0.408	0.429
CSF1	CCL20	0.072	0	0	0.5	0.516
CSF1	VEGFA	0.065	0	0	0.685	0.693
DAOA	CHI3L1	0	0	0	0.415	0.414
DAOA	RGS4	0	0	0	0.653	0.653
DAOA	ABCA13	0	0	0	0.416	0.416
DAOA	BDNF	0	0	0	0.458	0.457
DCTD	CDADC1	0	0	0	0.756	0.756
DCTN1	GJA1	0	0	0.9	0.192	0.915
DCTN1	SEC23A	0.059	0.271	0	0.302	0.479
DCTN1	ZWILCH	0	0	0	0.526	0.526
DCTN1	NEFH	0.065	0	0	0.525	0.536
DCTN1	KNTC1	0	0.187	0	0.587	0.65
DCTN1	CEP170	0	0.076	0.72	0.336	0.813
DCTN1	KIF3A	0.062	0.304	0.6	0.48	0.846
DECR1	FARSB	0.437	0	0	0	0.437
ENSA	PPP2R2A	0.075	0.603	0	0.611	0.845
ETS2	NKX2-4	0	0.072	0	0.416	0.435
ETS2	HIVEP2	0.065	0.057	0	0.409	0.434
FAM133B	SAMD9	0	0	0	0.535	0.535
FARSB	DECR1	0.437	0	0	0	0.437
FARSB	SLC25A12	0.463	0	0	0	0.463
FARSB	GMPS	0.654	0	0	0.124	0.729
FBXO11	FBXO9	0	0	0	0.681	0.681
FBXO11	FBXW7	0.062	0	0	0.42	0.433
FBXO11	BCL6	0	0.509	0	0.561	0.775
FBXO9	FBXW7	0.089	0	0	0.553	0.575
FBXO9	FBXO11	0	0	0	0.681	0.681
FBXW7	FBXO9	0.089	0	0	0.553	0.575
FBXW7	PPARGC1A	0	0.345	0	0.204	0.456
FBXW7	RB1	0.062	0	0	0.392	0.405
FBXW7	FBXO11	0.062	0	0	0.42	0.433
FBXW7	MAP2K1	0	0.187	0	0.422	0.51
FBXW7	CCNC	0.061	0.27	0.65	0.451	0.85
GFRA2	KCNV1	0.062	0	0	0.683	0.69
GJA1	PANX1	0	0	0	0.864	0.864
GJA1	BDNF	0.087	0	0	0.392	0.421
GJA1	VEGFA	0	0	0	0.56	0.56
GJA1	PCDH7	0.141	0.057	0	0.801	0.825
GJA1	DCTN1	0	0	0.9	0.192	0.915
GMPS	FARSB	0.654	0	0	0.124	0.729
GMPS	RPSA	0.462	0	0	0.138	0.526
GMPS	PRKAG3	0.24	0.244	0	0.253	0.603
GMPS	RSRC1	0.215	0	0	0.442	0.543
GOLPH3	ADCY10	0	0	0	0.467	0.467
GOLPH3	SEC23A	0.066	0	0	0.617	0.627
GPX3	PPARGC1A	0	0	0.8	0.218	0.836
GRIN2A	PVALB	0.174	0.103	0	0.619	0.693
GRIN2A	SLC17A6	0.174	0.058	0	0.501	0.578
GRIN2A	SCN1A	0.157	0.057	0	0.504	0.572
GRIN2A	OLFM3	0.231	0.08	0.36	0	0.507
GRIN2A	ATP2B2	0.291	0.058	0	0.272	0.472
GRIN2A	KCNA1	0.31	0	0	0.367	0.544
GRIN2A	CAMK2B	0.177	0.324	0.6	0.457	0.863
GRIN2A	KCNA2	0.2	0	0	0.4	0.5
GRIN2A	NLGN1	0.124	0	0.36	0.507	0.699
GRIN2A	BDNF	0.081	0	0	0.722	0.734
GRIN2A	RASGRF1	0.174	0	0	0.784	0.814
HIVEP2	ETS2	0.065	0.057	0	0.409	0.434
HIVEP2	PTPRD	0	0.057	0	0.408	0.417
HLA-DRB5	APOE	0.06	0	0	0.47	0.48
HLA-DRB5	SEC23A	0	0	0.6	0	0.6
HS3ST4	CDH12	0	0	0	0.428	0.428
HS3ST4	UST	0	0.076	0	0.584	0.599
HTR1F	SST	0.062	0	0.6	0.129	0.644
IDO1	CSF1	0	0	0	0.426	0.426
IDO1	VEGFA	0	0	0	0.509	0.509
IFI44L	USP18	0.711	0	0	0.608	0.882
IFI44L	TNFSF10	0.255	0	0	0.277	0.439
IFI44L	SAMD9	0.335	0	0	0.394	0.58
IGLL5	BCL6	0	0	0	0.601	0.601
INA	SLC17A6	0.315	0	0	0.208	0.434
INA	VIM	0	0.64	0	0.206	0.646
KCNA1	PVALB	0.348	0.153	0	0.467	0.68
KCNA1	KCNIP3	0.107	0.153	0	0.37	0.482
KCNA1	SCN1A	0.201	0.165	0	0.695	0.779
KCNA1	NEFH	0.228	0	0	0.337	0.466
KCNA1	OPCML	0.422	0	0	0	0.422
KCNA1	KCNQ5	0.117	0.256	0.5	0.578	0.725
KCNA1	ATP2B2	0.386	0.056	0	0.092	0.428
KCNA1	GRIN2A	0.31	0	0	0.367	0.544
KCNA1	KCNV1	0.098	0.165	0.5	0.489	0.667
KCNA1	KCNA2	0.362	0.345	0.3	0.99	0.691
KCNA1	KCNC2	0.309	0.178	0.5	0.71	0.729
KCNA2	PVALB	0.219	0.153	0	0.307	0.502
KCNA2	KCNIP3	0.096	0.153	0	0.287	0.407
KCNA2	SCN1A	0.193	0.165	0	0.653	0.746
KCNA2	KCNQ5	0.107	0.16	0.5	0.549	0.682
KCNA2	KCNA1	0.362	0.345	0.3	0.99	0.691
KCNA2	GRIN2A	0.2	0	0	0.4	0.5
KCNA2	KIF3A	0.106	0.068	0	0.444	0.496
KCNA2	KCNV1	0.097	0.165	0.5	0.509	0.671
KCNA2	KCNC2	0.231	0.178	0.5	0.768	0.706
KCNC2	PVALB	0.176	0.153	0	0.528	0.642
KCNC2	SST	0.17	0	0	0.344	0.432
KCNC2	SCN1A	0.199	0.074	0	0.382	0.502
KCNC2	OPCML	0.326	0	0	0.152	0.404
KCNC2	KCNQ5	0.084	0.156	0.5	0.462	0.659
KCNC2	KCNA1	0.309	0.178	0.5	0.71	0.729
KCNC2	KCNA2	0.231	0.178	0.5	0.768	0.706
KCNC2	KCNV1	0.136	0	0.5	0.251	0.57
KCNIP3	KCNA2	0.096	0.153	0	0.287	0.407
KCNIP3	SLC8A3	0.062	0	0	0.471	0.482
KCNIP3	KCNA1	0.107	0.153	0	0.37	0.482
KCNQ5	SYNJ1	0.089	0	0.54	0	0.563
KCNQ5	KCNV1	0.062	0.141	0.5	0.382	0.627
KCNQ5	KCNC2	0.084	0.156	0.5	0.462	0.659
KCNQ5	KCNA2	0.107	0.16	0.5	0.549	0.682
KCNQ5	KCNA1	0.117	0.256	0.5	0.578	0.725
KCNV1	KCNQ5	0.062	0.141	0.5	0.382	0.627
KCNV1	KCNA1	0.098	0.165	0.5	0.489	0.667
KCNV1	ABCA13	0	0	0	0.477	0.477
KCNV1	GFRA2	0.062	0	0	0.683	0.69
KCNV1	KCNA2	0.097	0.165	0.5	0.509	0.671
KCNV1	KCNC2	0.136	0	0.5	0.251	0.57
KIF3A	DCTN1	0.062	0.304	0.6	0.48	0.846
KIF3A	KCNA2	0.106	0.068	0	0.444	0.496
KNTC1	ZWILCH	0.77	0.963	0.9	0.958	0.999
KNTC1	DCTN1	0	0.187	0	0.587	0.65
MAP2K1	FBXW7	0	0.187	0	0.422	0.51
MAP2K1	BDNF	0	0	0	0.41	0.41
MAP2K1	CAMK2B	0.062	0	0.5	0.26	0.558
MAP2K1	VEGFA	0	0	0	0.564	0.564
MAP2K1	MAPK8	0.063	0	0.8	0.733	0.881
MAPK8	RB1	0	0.308	0	0.198	0.422
MAPK8	MAP2K1	0.063	0	0.8	0.733	0.881
MAPK8	PLCB1	0.062	0	0	0.571	0.581
MAPK8	SH3BP5	0	0.27	0	0.597	0.693
MAPK8	VEGFA	0	0	0	0.517	0.517
MAPK8	BDNF	0.049	0	0.9	0.358	0.933
MTMR2	PLCB1	0	0	0.65	0.304	0.746
MYL6	PVALB	0.065	0	0	0.39	0.405
NEFH	PVALB	0.195	0	0	0.48	0.564
NEFH	KCNA1	0.228	0	0	0.337	0.466
NEFH	DCTN1	0.065	0	0	0.525	0.536
NEFH	BDNF	0.082	0	0	0.523	0.543
NKX2-4	ETS2	0	0.072	0	0.416	0.435
NLGN1	OLFM3	0.118	0	0.36	0	0.411
NLGN1	NTNG1	0.063	0.147	0	0.366	0.449
NLGN1	CAMK2B	0.085	0	0	0.5	0.523
NLGN1	GRIN2A	0.124	0	0.36	0.507	0.699
NLGN1	BDNF	0.089	0	0	0.437	0.466
NPTX2	PVALB	0.108	0	0	0.365	0.41
NPTX2	BDNF	0.082	0	0	0.44	0.464
NR4A2	PPARGC1A	0.06	0.27	0	0.563	0.674
NR4A2	NTNG1	0.062	0	0	0.47	0.481
NR4A2	BDNF	0.062	0	0	0.605	0.613
NR4A2	NTNG2	0.062	0	0	0.652	0.659
NTNG1	SEMA3E	0	0.068	0	0.428	0.444
NTNG1	NR4A2	0.062	0	0	0.47	0.481
NTNG1	NLGN1	0.063	0.147	0	0.366	0.449
NTNG1	RGS4	0.065	0	0	0.63	0.639
NTNG2	PVALB	0.081	0	0	0.385	0.411
NTNG2	SEMA3E	0	0.068	0	0.542	0.555
NTNG2	NR4A2	0.062	0	0	0.652	0.659
NTNG2	RGS4	0	0	0	0.476	0.476
OLFM3	OPCML	0.41	0.058	0	0	0.42
OLFM3	NLGN1	0.118	0	0.36	0	0.411
OLFM3	GRIN2A	0.231	0.08	0.36	0	0.507
OLR1	APOE	0	0.125	0	0.642	0.674
OPCML	KCNC2	0.326	0	0	0.152	0.404
OPCML	OLFM3	0.41	0.058	0	0	0.42
OPCML	KCNA1	0.422	0	0	0	0.422
OPCML	ATP2B2	0.481	0	0	0.067	0.495
OPCML	CAMK2B	0.306	0	0	0.524	0.656
PANX1	GJA1	0	0	0	0.864	0.864
PCDH7	GJA1	0.141	0.057	0	0.801	0.825
PLCB1	SCN1A	0.095	0.073	0	0.492	0.537
PLCB1	MAPK8	0.062	0	0	0.571	0.581
PLCB1	RGS4	0.096	0.225	0	0.516	0.631
PLCB1	CAMK2B	0.101	0.061	0.6	0.333	0.744
PLCB1	MTMR2	0	0	0.65	0.304	0.746
PLCB1	SYNJ1	0.062	0.063	0.65	0.35	0.773
PLCB1	TSNAX	0	0	0	0.941	0.941
PPARGC1A	APOE	0	0	0	0.459	0.459
PPARGC1A	FBXW7	0	0.345	0	0.204	0.456
PPARGC1A	VEGFA	0	0	0	0.557	0.557
PPARGC1A	BDNF	0	0	0	0.56	0.56
PPARGC1A	CCNC	0	0	0.6	0.057	0.606
PPARGC1A	NR4A2	0.06	0.27	0	0.563	0.674
PPARGC1A	GPX3	0	0	0.8	0.218	0.836
PPARGC1A	PRKAG3	0.062	0	0.9	0.257	0.924
PPP2R2A	RB1	0.062	0	0	0.444	0.456
PPP2R2A	UBLCP1	0.065	0	0	0.394	0.409
PPP2R2A	ENSA	0.075	0.603	0	0.611	0.845
PRKAG3	PPARGC1A	0.062	0	0.9	0.257	0.924
PRKAG3	GMPS	0.24	0.244	0	0.253	0.603
PTPRD	HIVEP2	0	0.057	0	0.408	0.417
PVALB	MYL6	0.065	0	0	0.39	0.405
PVALB	NPTX2	0.108	0	0	0.365	0.41
PVALB	NTNG2	0.081	0	0	0.385	0.411
PVALB	KCNA2	0.219	0.153	0	0.307	0.502
PVALB	NEFH	0.195	0	0	0.48	0.564
PVALB	ATP2B2	0.351	0.102	0	0.338	0.581
PVALB	KCNC2	0.176	0.153	0	0.528	0.642
PVALB	KCNA1	0.348	0.153	0	0.467	0.68
PVALB	GRIN2A	0.174	0.103	0	0.619	0.693
PVALB	SCN1A	0.124	0.17	0	0.62	0.7
PVALB	BDNF	0.072	0	0	0.692	0.702
PVALB	RGS4	0.118	0.056	0	0.674	0.705
PVALB	SLC17A6	0.129	0.058	0	0.754	0.781
PVALB	SST	0.108	0	0	0.946	0.95
RASGRF1	CAMK2B	0.166	0	0.5	0.147	0.613
RASGRF1	GRIN2A	0.174	0	0	0.784	0.814
RB1	FBXW7	0.062	0	0	0.392	0.405
RB1	MAPK8	0	0.308	0	0.198	0.422
RB1	PPP2R2A	0.062	0	0	0.444	0.456
RB1	CCNC	0.088	0.345	0	0.45	0.643
RGS4	PVALB	0.118	0.056	0	0.674	0.705
RGS4	PLCB1	0.096	0.225	0	0.516	0.631
RGS4	NTNG1	0.065	0	0	0.63	0.639
RGS4	NTNG2	0	0	0	0.476	0.476
RGS4	BDNF	0.12	0	0	0.427	0.474
RGS4	DAOA	0	0	0	0.653	0.653
RORB	SLC17A6	0.121	0	0	0.387	0.439
RPSA	GMPS	0.462	0	0	0.138	0.526
RPSA	RSRC1	0.626	0.692	0	0.26	0.91
RSRC1	RPSA	0.626	0.692	0	0.26	0.91
RSRC1	GMPS	0.215	0	0	0.442	0.543
SAMD9	USP18	0.302	0	0	0.535	0.662
SAMD9	IFI44L	0.335	0	0	0.394	0.58
SAMD9	FAM133B	0	0	0	0.535	0.535
SCN1A	PVALB	0.124	0.17	0	0.62	0.7
SCN1A	SST	0.096	0	0	0.404	0.438
SCN1A	ATP2B2	0.238	0.116	0	0.295	0.484
SCN1A	KCNC2	0.199	0.074	0	0.382	0.502
SCN1A	PLCB1	0.095	0.073	0	0.492	0.537
SCN1A	GRIN2A	0.157	0.057	0	0.504	0.572
SCN1A	KCNA2	0.193	0.165	0	0.653	0.746
SCN1A	KCNA1	0.201	0.165	0	0.695	0.779
SEC23A	GOLPH3	0.066	0	0	0.617	0.627
SEC23A	DCTN1	0.059	0.271	0	0.302	0.479
SEC23A	HLA-DRB5	0	0	0.6	0	0.6
SEH1L	ZWILCH	0.1	0.368	0	0.125	0.459
SEH1L	ATP6V1C1	0.062	0	0.9	0.053	0.903
SEMA3E	NTNG1	0	0.068	0	0.428	0.444
SEMA3E	BDNF	0	0	0	0.468	0.468
SEMA3E	NTNG2	0	0.068	0	0.542	0.555
SEMA3E	VEGFA	0.062	0	0	0.612	0.62
SH3BP5	MAPK8	0	0.27	0	0.597	0.693
SH3BP5	BCL6	0	0	0.9	0.075	0.903
SLC17A6	PVALB	0.129	0.058	0	0.754	0.781
SLC17A6	INA	0.315	0	0	0.208	0.434
SLC17A6	RORB	0.121	0	0	0.387	0.439
SLC17A6	BDNF	0.063	0	0	0.509	0.521
SLC17A6	CARTPT	0.303	0	0	0.414	0.574
SLC17A6	GRIN2A	0.174	0.058	0	0.501	0.578
SLC17A6	SST	0.23	0	0	0.628	0.701
SLC1A4	SLC38A2	0.081	0.066	0	0.776	0.791
SLC24A2	SLC35F1	0.142	0	0	0.359	0.426
SLC24A2	ATP2B2	0.314	0	0	0.275	0.485
SLC25A12	FARSB	0.463	0	0	0	0.463
SLC25A12	ATP2B2	0.062	0	0	0.442	0.454
SLC35F1	SLC24A2	0.142	0	0	0.359	0.426
SLC35F1	ABCA13	0.062	0	0	0.504	0.515
SLC38A2	SLC1A4	0.081	0.066	0	0.776	0.791
SLC6A11	ZDHHC17	0.112	0	0	0.394	0.438
SLC8A3	KCNIP3	0.062	0	0	0.471	0.482
SLC8A3	ATP2B2	0.172	0.093	0	0.474	0.571
SST	PVALB	0.108	0	0	0.946	0.95
SST	SLC17A6	0.23	0	0	0.628	0.701
SST	KCNC2	0.17	0	0	0.344	0.432
SST	SCN1A	0.096	0	0	0.404	0.438
SST	VEGFA	0	0	0	0.517	0.517
SST	BDNF	0.065	0	0	0.573	0.584
SST	CARTPT	0.231	0	0	0.493	0.594
SST	HTR1F	0.062	0	0.6	0.129	0.644
SYNJ1	WASL	0.062	0	0	0.578	0.587
SYNJ1	PLCB1	0.062	0.063	0.65	0.35	0.773
SYNJ1	KCNQ5	0.089	0	0.54	0	0.563
TGFB2	CSF1	0.076	0	0	0.408	0.429
TGFB2	BDNF	0.103	0	0	0.372	0.412
TGFB2	VIM	0.061	0.213	0	0.432	0.544
TGFB2	VEGFA	0	0	0	0.663	0.663
TMEFF2	VIM	0	0	0	0.401	0.4
TNFSF10	IFI44L	0.255	0	0	0.277	0.439
TNFSF10	VEGFA	0	0	0	0.47	0.47
TREM1	APOE	0	0.27	0	0.442	0.575
TSNAX	PLCB1	0	0	0	0.941	0.941
TXNIP	ABCA13	0	0	0	0.569	0.569
UBLCP1	PPP2R2A	0.065	0	0	0.394	0.409
USP18	SAMD9	0.302	0	0	0.535	0.662
USP18	IFI44L	0.711	0	0	0.608	0.882
UST	HS3ST4	0	0.076	0	0.584	0.599
VEGFA	TNFSF10	0	0	0	0.47	0.47
VEGFA	APOE	0	0	0	0.594	0.594
VEGFA	CHI3L1	0.062	0	0	0.501	0.511
VEGFA	PPARGC1A	0	0	0	0.557	0.557
VEGFA	GJA1	0	0	0	0.56	0.56
VEGFA	SST	0	0	0	0.517	0.517
VEGFA	MAP2K1	0	0	0	0.564	0.564
VEGFA	SEMA3E	0.062	0	0	0.612	0.62
VEGFA	CSF1	0.065	0	0	0.685	0.693
VEGFA	CCL20	0.065	0	0	0.52	0.532
VEGFA	TGFB2	0	0	0	0.663	0.663
VEGFA	MAPK8	0	0	0	0.517	0.517
VEGFA	BDNF	0	0	0	0.798	0.799
VEGFA	IDO1	0	0	0	0.509	0.509
VIM	TMEFF2	0	0	0	0.401	0.4
VIM	TGFB2	0.061	0.213	0	0.432	0.544
VIM	INA	0	0.64	0	0.206	0.646
WASL	SYNJ1	0.062	0	0	0.578	0.587
ZDHHC17	SLC6A11	0.112	0	0	0.394	0.438
ZWILCH	SEH1L	0.1	0.368	0	0.125	0.459
ZWILCH	DCTN1	0	0	0	0.526	0.526
ZWILCH	KNTC1	0.77	0.963	0.9	0.958	0.999
